# Supplementary material for: A Pre-Set Calcium Sulfate/Hydroxyapatite Biomaterial as an Antibiotic-Eluting Bone Extender and a Carrier for BMP-2: A Pilot Study in a Rabbit Posterolateral Spinal Fusion Model
Source: J Funct Biomater. 2026 Mar 1;17(3):118. doi: 10.3390/jfb17030118 (PMC13028491; doi:10.3390/jfb17030118)
Supplement: Supplementary file 1 [file jfb-17-00118-s001.zip]

Archive with 1 entries (1 files):
- jfb-4169236-supplementary.pdf
